# Supplementary material for: Molecular detection of Rickettsia felis in dogs, rodents and cat fleas in Zambia
Source: Parasit Vectors. 2019 Apr 11;12:168. doi: 10.1186/s13071-019-3435-6 (PMC6460736; doi:10.1186/s13071-019-3435-6)
Supplement: Supplementary file 1 — Additional file 1: Table S1. Criteria for Rickettsia species detection and annotation. Table S2. Detailed description of mosquito species sampled and analyzed, and sampling places in Zambia. [file 13071_2019_3435_MOESM1_ESM.xlsx]

## Sheet: Table S1
Additional file 1: Table S1. Criteria for Rickettsia species detection and annotation
						Number of positive in
Host	gltA sequence homology	bioB qPCR	RfelB qPCR	OmpA sequence homology	OmpB sequence homology	Lusaka	Mazabuka	Monze	Namwala	Mpulungu	Isoka	annotation
Dog	> 99%a	+	Nd	Nd	Nd	6	1	0	Nd	Nd	Nd	R. felis
Dog	> 99%a	-	Nd	Nd	Nd	14	4	0	Nd	Nd	Nd	SFG rickettsia
Dog	-	Nd	Nd	Nd	Nd	30	45	50	Nd	Nd	Nd	Negative
Cat flea	> 99%b	+	+	> 99%b	> 99%b	Nd	2	Nd	Nd	Nd	Nd	R. felis, R. asembonensis coinfection
Cat flea	> 99%b	+/-	-	> 99%b	> 99%b	Nd	20	Nd	Nd	Nd	Nd	R. asembonensis
Cat flea	-	Nd	Nd	Nd	Nd	Nd	31	Nd	Nd	Nd	Nd	Negative
Mastomys sp.	> 99%a	+	Nd	Nd	Nd	2	Nd	Nd	10	Nd	Nd	R. felis
Mastomys sp.	> 99%a	-	Nd	Nd	Nd	1	Nd	Nd	3	Nd	Nd	SFG rickettsia
Mastomys sp.	-	Nd	Nd	Nd	Nd	30	Nd	Nd	31	Nd	Nd	Negative
Gerbil	-	Nd	Nd	Nd	Nd	Nd	Nd	Nd	13	Nd	Nd	Negative
Steatomys sp.	-	Nd	Nd	Nd	Nd	Nd	Nd	Nd	10	Nd	Nd	Negative
Saccostomus sp.	-	Nd	Nd	Nd	Nd	Nd	Nd	Nd	3	Nd	Nd	Negative
Rattus rattus	-	Nd	Nd	Nd	Nd	Nd	Nd	Nd	3	Nd	Nd	Negative
Mosquitos	-	Nd	Nd	Nd	Nd	154	Nd	Nd	Nd	33	3	Negative
Nd - Not done
SFG - Spotted fever group
aReference sequence for homology comparison was R. felis (Accession nember- CP000053)
b Represent sequence homology with reference to R. asembonensis (Accession number - JN315968)

## Sheet: Table S2
Additional file 1: Table S2.	Detailed description of mosquito species sampled and analyzed, and sampling places in Zambia
Sampling place	Sampled species	n pools (≤10 mosquitos per pool)
Lusaka	Culex quinquefasciatus	112
	Culex univitatus	14
	Culex tritaeniorhynchus	3
	Culex tigripes	2
	Culex antenatus	1
	Culex sp.	2
	Anopheles sp.	1
	Anopheles arabiensis	5
	Anopheles funestus	1
	Anopheles coustani	1
	Anopheles longipalpis	1
	Aedes aegypti	7
	Aedes macintoshi	1
	Aedes argenteopunctutus	2
	Aedes dalzieli	1
Mpulungu	Culex quinquefasciatus	4
	Aedes aegypti	25
	Aedes dendrophilus	4
Isoka	Culex quinquefasciatus	3
Total		190
